# Supplementary material for: Genome-Wide Analysis of the Lateral Organ Boundaries Domain (LBD) Gene Family in Sweet Potato (Ipomoea batatas)
Source: Genes (Basel). 2024 Feb 13;15(2):237. doi: 10.3390/genes15020237 (PMC10887590; doi:10.3390/genes15020237)
Supplement: Supplementary file 1 [file genes-15-00237-s001.zip]

Archive with 5 entries (5 files):
- Table S1. The primer sequences of 12 IbLBD genes for qRT-PCR analysis.xlsx
- Table S2. The relative expressions of 12 representative LBD genes in different tissues under qRT-PCR analysis.xlsx
- Table S3. The relative expressions of 12 representative LBD genes in primary roots under salt and drought stress by qRT-PCR.xlsx
- Table S4. The relative expressions of 12 representative LBD genes in stem under salt and drought stress by qRT-PCR.xlsx
- Table S5. The relative expressions of 12 representative LBD genes in leaf under salt and drought stress by qRT-PCR.xlsx
