# Supplementary material for: Genome-Wide Analysis of the Lateral Organ Boundaries Domain (LBD) Gene Family in Sweet Potato (Ipomoea batatas)
Source: Genes (Basel). 2024 Feb 13;15(2):237. doi: 10.3390/genes15020237 (PMC10887590; doi:10.3390/genes15020237)
Supplement: Supplementary file 1 [file genes-15-00237-s001.zip › Table S1. The primer sequences of 12 IbLBD genes for qRT-PCR analysis.xlsx]

## Sheet: Sheet1
Table S1. The primer sequences of 12 IbLBD genes for qRT-PCR analysis
ID	Gene ID	F	R	product length
g29273	IbLBD27	CCTCAACCTCCTTAACGCCG	AACAACCCGGTCGATCCAAA	114
g5044	IbLBD8	ACCCTCACAAGTTCGCCATT	GTGCACCGGATCTCTCATCC	146
g9630	lbLBD12	GTTTCGGTTCATGAGCGGTG	GAGCCTTCACTTGCATCAGC	154
g1398	lbLBD2	TTCCTCGCCAAGTTCTACGG	TCGGGTTCACAATTCTCCCG	124
g20428	lbLBD21	AATTCGCCTCCGTCCACAAA	CCCCCATGCACCCATAAACT	150
g34950	lbLBD33	GAAGAGGTTGTCGTCGTCGC	TATACCATGCTGCTCACCGC	225
g41944	lbLBD37	CTCAGGCTAACGCCACTCTT	TCCCACATGCCTCGTACAAC	129
g43294	lbLBD38	GGGCTGATGTCGTTCCTCTC	CAGGTGCCAGTTCCCTGTC	141
g48047	lbLBD41	CCCATCAAATTCACCACCGC	CGTACACCGGATCTCTCAGC	145
g52794	lbLBD45	TCCTCGCCAAATTCTACGGC	GCCCGCACGCTTCATATAAC	108
g60802	lbLBD52	CGTCTTCGGAGCTAGCAACA	TGTAGCTGGCATATCGTCCC	147
g4766	lbLBD7	TCACCGTGTGTTTGGTGCTA	GCTCGCTCACTTGCTTCTGA	170
