# Supplementary material for: Genome-Wide Analysis of the Lateral Organ Boundaries Domain (LBD) Gene Family in Sweet Potato (Ipomoea batatas)
Source: Genes (Basel). 2024 Feb 13;15(2):237. doi: 10.3390/genes15020237 (PMC10887590; doi:10.3390/genes15020237)
Supplement: Supplementary file 1 [file genes-15-00237-s001.zip › Table S2. The relative expressions of 12 representative LBD genes in different tissues under qRT-PCR analysis.xlsx]

## Sheet: Sheet1
Table S2. The relative expressions of 12 representative LBD genes in different tissues under qRT-PCR analysis.
lbLBD2
Tissue	Expression level	Standard deviation	Significance
Primary root	1	0.10163	a
Pencil root	0.027103	0.00429088	c
Tuber root	0.110493	0.00735326	b
Stem	0.00120463	0.000133088	d
Leaf	0.0166667	0.011547	c
Flower	0.00316138	0.000884608	d
lbLBD7
Tissue	Expression level	Standard deviation	Significance
Primary root	1	0.275419	c
Pencil root	0.138658	0.0129045	d
Tuber root	0.0204454	0.00127778	d
Stem	1.65052	0.214625	b
Leaf	1.74333	0.528126	b
Flower	4.20705	0.39717	a
lbLBD8
Tissue	Expression level	Standard deviation	Significance
Primary root	1	0.129901	a
Pencil root	0.034947	0.00453939	c
Tuber root	0.00276373	5.47849e-05	c
Stem	0.00302302	0.000777402	c
Leaf	0.159333	0.0614193	b
Flower	0.00189115	0.000446797	c
lbLBD12
Tissue	Expression level	Standard deviation	Significance
Primary root	1	0.315837	b
Pencil root	0.159572	0.00893603	c
Tuber root	0.0160444	0.00765152	d
Stem	0.0107018	0.00169022	d
Leaf	2.11333	0.119304	a
Flower	0.00541761	0.000766537	d
lbLBD21
Tissue	Expression level	Standard deviation	Significance
Primary root	1	0.222591	a
Pencil root	0.0840106	0.028488	c
Tuber root	0.143434	0.0481235	c
Stem	0.0321255	0.00350163	c
Leaf	0.313333	0.115902	b
Flower	0.380001	0.0014037	b
lbLBD27
Tissue	Expression level	Standard deviation	Significance
Primary root	1	0.0761874	a
Pencil root	0.0520116	0.00270645	c
Tuber root	0.0154612	0.00496846	c
Stem	0.0283734	0.0041079	c
Leaf	0.21	0.06245	b
Flower	0.121418	0.0279081	b
lbLBD33
Tissue	Expression level	Standard deviation	Significance
Primary root	1	0.174569	b
Pencil root	0.0217351	0.0036937	c
Tuber root	0.000659666	8.8516e-05	c
Stem	0.00399566	0.000992391	c
Leaf	3.18	0.0141421	a
Flower	5.55566e-05	4.85593e-06	c
lbLBD37
Tissue	Expression level	Standard deviation	Significance
Primary root	1	0.229744	a
Pencil root	0.0446039	0.00887735	c
Tuber root	0.00784473	0.00287297	d
Stem	0.01667	0.00263502	d
Leaf	0.0701269	0.0209635	b
Flower	0.00830023	0.00163359	d
lbLBD38
Tissue	Expression level	Standard deviation	Significance
Primary root	1	0.369838	b
Pencil root	0.9556	0.0925023	b
Tuber root	0.0316712	0.00370231	d
Stem	0.957316	0.106161	b
Leaf	10.215	0.997021	a
Flower	0.155222	0.0605315	c
lbLBD41
Tissue	Expression level	Standard deviation	Significance
Primary root	1	0.0972281	b
Pencil root	0.137294	0.0142037	d
Tuber root	0.00450149	0.00034013	d
Stem	0.106632	0.00607088	d
Leaf	2.5915	0.1393	a
Flower	0.679632	0.130397	c
lbLBD45
Tissue	Expression level	Standard deviation	Significance
Primary root	1	0.156451	a
Pencil root	0.0146288	0.00146529	c
Tuber root	0.0170703	0.0048447	c
Stem	0.0130024	0.00290274	c
Leaf	0.126667	0.0404145	b
Flower	0.0163663	0.000731754	c
lbLBD52
Tissue	Expression level	Standard deviation	Significance
Primary root	1	0.127434	b
Pencil root	0.438552	0.0468718	c
Tuber root	0.0369509	0.00814324	d
Stem	0.0137212	0.00934749	d
Leaf	3.98333	0.1823	a
Flower	0.111254	0.0119475	d
