# Supplementary material for: Genome-Wide Analysis of the Lateral Organ Boundaries Domain (LBD) Gene Family in Sweet Potato (Ipomoea batatas)
Source: Genes (Basel). 2024 Feb 13;15(2):237. doi: 10.3390/genes15020237 (PMC10887590; doi:10.3390/genes15020237)
Supplement: Supplementary file 1 [file genes-15-00237-s001.zip › Table S3. The relative expressions of 12 representative LBD genes in primary roots under salt and drought stress by qRT-PCR.xlsx]

## Sheet: Sheet1
Table S3. The relative expressions of 12 representative LBD genes in primary roots under salt and drought stress by qRT-PCR.
lbLBD2
Treat	Time	Expression level	Standard deviation	Significance
Salt	0	1	0.10163	b
Salt	6	0.782262	0.0889211	b
Salt	12	5.29404	0.318341	a
Salt	24	1.12556	0.165441	b
Drought	0	1	0.10163	b
Drought	6	1.24234	0.1271	b
Drought	12	42.1392	3.10249	a
Drought	24	1.25	0.24	b
lbLBD7
Treat	Time	Expression level	Standard deviation	Significance
Salt	0	1	0.275419	c
Salt	6	81.923	6.63554	a
Salt	12	11.9892	2.9257	b
Salt	24	22.8335	1.49795	b
Drought	0	1	0.275419	c
Drought	6	11.3362	0.80084	b
Drought	12	13.3398	0.39352	a
Drought	24	1.706	0.246	c
lbLBD8
Treat	Time	Expression level	Standard deviation	Significance
Salt	0	1	0.129901	c
Salt	6	4.42552	0.433797	a
Salt	12	1.00777	0.0744699	c
Salt	24	1.92713	0.266026	b
Drought	0	1	0.129901	b
Drought	6	0.903	0.019	b
Drought	12	3.71578	0.21224	a
Drought	24	0.44	0.108	c
lbLBD12
Treat	Time	Expression level	Standard deviation	Significance
Salt	0	1	0.315837	c
Salt	6	1.80586	0.374687	a
Salt	12	1.1916	0.0767637	b
Salt	24	1.5604	0.24467	a
Drought	0	1	0.31584	b
Drought	6	0.58	0.06	c
Drought	12	3.38712	0.14171	a
Drought	24	0.54	0.13	c
lbLBD21
Treat	Time	Expression level	Standard deviation	Significance
Salt	0	1	0.222591	a
Salt	6	0.360454	0.0514713	b
Salt	12	0.231704	0.0854809	c
Salt	24	0.168166	0.0336962	c
Drought	0	1	0.22259	a
Drought	6	0.34	0.12	c
Drought	12	0.72656	0.08001	b
Drought	24	0.12	0.02	d
lbLBD27
Treat	Time	Expression level	Standard deviation	Significance
Salt	0	1	0.0761874	b
Salt	6	0.577687	0.063831	b
Salt	12	2.91502	0.134852	a
Salt	24	1.01085	0.151867	b
Drought	0	1	0.07619	b
Drought	6	0.48	0.11	c
Drought	12	8.59838	0.46514	a
Drought	24	0.78	0.07	b
lbLBD33
Treat	Time	Expression level	Standard deviation	Significance
Salt	0	1	0.174569	a
Salt	6	1.05875	0.115188	a
Salt	12	0.426439	0.0329247	b
Salt	24	0.279689	0.0895454	b
Drought	0	1	0.17457	a
Drought	6	0.05	0.00271	c
Drought	12	0.0493	0.01253	c
Drought	24	0.07187	0.00881	b
lbLBD37
Treat	Time	Expression level	Standard deviation	Significance
Salt	0	1	0.229744	c
Salt	6	0.547196	0.0560172	d
Salt	12	2.40936	0.362096	a
Salt	24	1.53544	0.172666	b
Drought	0	1	0.22974	b
Drought	6	0.34	0.07	c
Drought	12	2.49384	0.01403	a
Drought	24	1.2	0.23	b
lbLBD38
Treat	Time	Expression level	Standard deviation	Significance
Salt	0	1	0.369838	b
Salt	6	4.57286	0.85166	a
Salt	12	0.190533	0.0182124	c
Salt	24	1.85861	0.388734	b
Drought	0	1	0.36984	a
Drought	6	0.47	0.12	b
Drought	12	0.15152	0.02212	c
Drought	24	0.14	0.05	c
lbLBD41
Treat	Time	Expression level	Standard deviation	Significance
Salt	0	1	0.0972281	c
Salt	6	7.58049	1.01827	b
Salt	12	4.94443	0.944308	b
Salt	24	19.3756	0.452267	a
Drought	0	1	0.09723	c
Drought	6	2.06776	0.33741	b
Drought	12	4.71764	0.01912	a
Drought	24	4.999	0.141	a
lbLBD45
Treat	Time	Expression level	Standard deviation	Significance
Salt	0	1	0.156451	b
Salt	6	0.617184	0.0663377	b
Salt	12	6.2247	0.210213	a
Salt	24	0.919319	0.263647	b
Drought	0	1	0.15645	b
Drought	6	0.31	0.18	c
Drought	12	6.50387	0.28882	a
Drought	24	0.83	0.11	b
lbLBD52
Treat	Time	Expression level	Standard deviation	Significance
Salt	0	1	0.127434	b
Salt	6	1.7604	0.303429	a
Salt	12	0.287018	0.100578	c
Salt	24	0.90337	0.237922	b
Drought	0	1	0.12743	b
Drought	6	0.39	0.18	c
Drought	12	1.38598	0.10659	a
Drought	24	0.55	0.06	c
