# Supplementary material for: Genome-Wide Analysis of the Lateral Organ Boundaries Domain (LBD) Gene Family in Sweet Potato (Ipomoea batatas)
Source: Genes (Basel). 2024 Feb 13;15(2):237. doi: 10.3390/genes15020237 (PMC10887590; doi:10.3390/genes15020237)
Supplement: Supplementary file 1 [file genes-15-00237-s001.zip › Table S4. The relative expressions of 12 representative LBD genes in stem under salt and drought stress by qRT-PCR.xlsx]

## Sheet: Sheet1
Table S4. The relative expressions of 12 representative LBD genes in stem under salt and drought stress by qRT-PCR.
lbLBD2
Treat	Time	Expression level	Standard deviation	Significance
Salt	0	1	0.15493	d
Salt	6	34.8834	2.47487	b
Salt	12	65.9277	3.85426	a
Salt	24	10.4732	2.43895	c
Drought	0	1	0.15493	d
Drought	6	30.2849	2.49764	a
Drought	12	11.0304	0.617588	b
Drought	24	5.49881	0.822852	c
lbLBD7
Treat	Time	Expression level	Standard deviation	Significance
Salt	0	1	0.188131	b
Salt	6	1.75989	0.26354	a
Salt	12	1.59557	0.0202993	a
Salt	24	0.485964	0.0397424	c
Drought	0	1	0.188131	a
Drought	6	0.800324	0.114727	b
Drought	12	0.760451	0.16427	b
Drought	24	1.12532	0.133462	a
lbLBD8
Treat	Time	Expression level	Standard deviation	Significance
Salt	0	1	0.052009	c
Salt	6	38.4943	1.69534	a
Salt	12	34.6388	17.9111	a
Salt	24	15.8756	1.90526	b
Drought	0	1	0.052009	d
Drought	6	28.9052	5.73538	b
Drought	12	11.4976	1.68453	c
Drought	24	40.4568	6.83444	a
lbLBD12
Treat	Time	Expression level	Standard deviation	Significance
Salt	0	1	0.119282	c
Salt	6	628.334	97.1534	a
Salt	12	314.189	6.16437	b
Salt	24	1.73202	0.614408	c
Drought	0	1	0.119282	d
Drought	6	10.0675	2.63116	c
Drought	12	46.8717	6.51275	a
Drought	24	24.7744	3.08576	b
lbLBD21
Treat	Time	Expression level	Standard deviation	Significance
Salt	0	1	0.14348	c
Salt	6	17.6527	1.07795	a
Salt	12	18.7445	2.55085	a
Salt	24	6.35318	1.18701	b
Drought	0	1	0.14348	d
Drought	6	13.1809	1.29009	a
Drought	12	4.21438	0.402604	c
Drought	24	9.6021	0.778042	b
lbLBD27
Treat	Time	Expression level	Standard deviation	Significance
Salt	0	1	0.0638276	b
Salt	6	1.9935	0.180709	a
Salt	12	2.02334	0.39157	a
Salt	24	1.08866	0.2211	b
Drought	0	1	0.0638276	b
Drought	6	0.418568	0.105734	c
Drought	12	2.68181	0.218971	a
Drought	24	0.335379	0.0867376	c
lbLBD33
Treat	Time	Expression level	Standard deviation	Significance
Salt	0	1	0.0149023	b
Salt	6	2222.32	316.865	a
Salt	12	2253.69	15.3313	a
Salt	24	3.3327	0.27227	b
Drought	0	1	0.0149023	d
Drought	6	65.7911	13.2525	c
Drought	12	127.893	4.09162	b
Drought	24	254.113	39.2229	a
lbLBD37
Treat	Time	Expression level	Standard deviation	Significance
Salt	0	1	0.0647327	c
Salt	6	5.82227	0.598165	b
Salt	12	9.35366	0.744884	a
Salt	24	1.5638	0.234599	c
Drought	0	1	0.0647327	c
Drought	6	7.18069	0.0588457	a
Drought	12	1.2453	0.143796	b
Drought	24	1.39615	0.369223	b
lbLBD38
Treat	Time	Expression level	Standard deviation	Significance
Salt	0	1	0.15665	c
Salt	6	3.21998	0.248689	b
Salt	12	13.397	0.430474	a
Salt	24	0.596028	0.172708	c
Drought	0	1	0.15665	b
Drought	6	1.40872	0.235914	a
Drought	12	0.478446	0.136321	c
Drought	24	1.60039	0.392221	a
lbLBD41
Treat	Time	Expression level	Standard deviation	Significance
Salt	0	1	0.0823121	c
Salt	6	10.535	0.837452	b
Salt	12	23.8811	1.91502	a
Salt	24	0.640425	0.161456	c
Drought	0	1	0.0823121	c
Drought	6	5.59461	1.17565	a
Drought	12	6.20634	0.00325394	a
Drought	24	3.8423	0.16547	b
lbLBD45
Treat	Time	Expression level	Standard deviation	Significance
Salt	0	1	0.0795871	c
Salt	6	12.0147	0.179591	b
Salt	12	15.3788	2.59472	a
Salt	24	10.9736	1.27197	b
Drought	0	1	0.0795871	c
Drought	6	4.33926	0.181547	b
Drought	12	13.2161	2.24693	a
Drought	24	4.76504	0.219451	b
lbLBD52
Treat	Time	Expression level	Standard deviation	Significance
Salt	0	1	0.643125	c
Salt	6	487.397	11.8237	a
Salt	12	453.758	3.05426	b
Salt	24	14.3028	4.34958	c
Drought	0	1	0.643125	c
Drought	6	231.22	12.3935	a
Drought	12	157.875	13.567	b
Drought	24	227.406	12.5541	a
