# Supplementary material for: Genome-Wide Analysis of the Lateral Organ Boundaries Domain (LBD) Gene Family in Sweet Potato (Ipomoea batatas)
Source: Genes (Basel). 2024 Feb 13;15(2):237. doi: 10.3390/genes15020237 (PMC10887590; doi:10.3390/genes15020237)
Supplement: Supplementary file 1 [file genes-15-00237-s001.zip › Table S5. The relative expressions of 12 representative LBD genes in leaf under salt and drought stress by qRT-PCR.xlsx]

## Sheet: Sheet1
Table S5. The relative expressions of 12 representative LBD genes in leaf under salt and drought stress by qRT-PCR.
lbLBD2
Treat	Time	Expression level	Standard deviation	Significance
Salt	0	1	0.0212132	a
Salt	6	0.74	0.17	b
Salt	12	0.591177	0.10257	c
Salt	24	0.2	0.01	d
Drought	0	1	0.0212132	b
Drought	6	1.32551	0.0180721	a
Drought	12	0.36	0.12	c
Drought	24	0.08	0.03	d
lbLBD7
Treat	Time	Expression level	Standard deviation	Significance
Salt	0	1	0.0662443	b
Salt	6	1.0335	0.155861	b
Salt	12	2.44601	0.924624	a
Salt	24	1.50162	0.528976	a
Drought	0	1	0.0662443	b
Drought	6	7.70406	0.600836	a
Drought	12	1.02414	0.246649	b
Drought	24	1.02478	0.190818	b
lbLBD8
Treat	Time	Expression level	Standard deviation	Significance
Salt	0	1	0.193959	a
Salt	6	0.173473	0.0704307	b
Salt	12	0.133147	0.0255949	b
Salt	24	0.305369	0.0361786	b
Drought	0	1	0.193959	a
Drought	6	0.977091	0.314707	a
Drought	12	0.0382004	0.00914782	b
Drought	24	0.017662	0.0126073	b
lbLBD12
Treat	Time	Expression level	Standard deviation	Significance
Salt	0	1	0.0799282	a
Salt	6	0.25	0.03	b
Salt	12	0.89	0.18	a
Salt	24	1.03	0.16	a
Drought	0	1	0.0799282	a
Drought	6	1.02	0.12	a
Drought	12	0.06	0.01	b
Drought	24	0.03	0.01	b
lbLBD21
Treat	Time	Expression level	Standard deviation	Significance
Salt	0	1	0.256455	a
Salt	6	0.68	0.15	b
Salt	12	0.387267	0.06425	c
Salt	24	1.11343	0.00980848	a
Drought	0	1	0.256455	b
Drought	6	1.94149	0.13235	a
Drought	12	0.51	0.02	c
Drought	24	0.31	0.02	d
lbLBD27
Treat	Time	Expression level	Standard deviation	Significance
Salt	0	1	0.19313	a
Salt	6	0.11	0.02	b
Salt	12	0.01	0.01	d
Salt	24	0.08	0.01	c
Drought	0	1	0.19313	a
Drought	6	0.07	0.03	b
Drought	12	0.11	0.05	b
Drought	24	0.00493983	0.00190947	c
lbLBD33
Treat	Time	Expression level	Standard deviation	Significance
Salt	0	1	0.00805157	a
Salt	6	0.44	0.09	b
Salt	12	0.65	0.24	b
Salt	24	0.49	0.08	b
Drought	0	1	0.00805157	a
Drought	6	0.69	0.13	b
Drought	12	0.04	0.01	c
Drought	24	0.02	0.00330839	c
lbLBD37
Treat	Time	Expression level	Standard deviation	Significance
Salt	0	1	0.0726561	a
Salt	6	0.21	0.04	b
Salt	12	0.08	0.03	c
Salt	24	0.1	0.04	c
Drought	0	1	0.0726561	a
Drought	6	0.0698902	0.00820235	c
Drought	12	0.13	0.05	b
Drought	24	0.01	0.00228391	d
lbLBD38
Treat	Time	Expression level	Standard deviation	Significance
Salt	0	1	0.109875	b
Salt	6	0.89	0.18	b
Salt	12	0.226255	0.128025	c
Salt	24	2.32386	0.27277	a
Drought	0	1	0.109875	a
Drought	6	0.13	0.02	b
Drought	12	0.08	0.02	c
Drought	24	0.06	0.01	c
lbLBD41
Treat	Time	Expression level	Standard deviation	Significance
Salt	0	1	0.0776511	b
Salt	6	1.73299	0.227649	a
Salt	12	0.437814	0.0616707	b
Salt	24	0.363	0.026	b
Drought	0	1	0.0776511	c
Drought	6	16.8206	1.91274	a
Drought	12	4.56941	0.31142	b
Drought	24	0.289	0.051	c
lbLBD45
Treat	Time	Expression level	Standard deviation	Significance
Salt	0	1	0.332483	b
Salt	6	2.30372	0.154031	a
Salt	12	0.0235247	0.00351776	c
Salt	24	0.280034	0.0296503	c
Drought	0	1	0.332483	b
Drought	6	0.431822	0.0764176	c
Drought	12	2.01274	0.283597	a
Drought	24	0.11	0.02	c
lbLBD52
Treat	Time	Expression level	Standard deviation	Significance
Salt	0	1	0.0644804	b
Salt	6	14.2806	0.19477	a
Salt	12	1.63118	0.124647	b
Salt	24	1.08577	0.239273	b
Drought	0	1	0.0644804	c
Drought	6	67.9301	4.15408	a
Drought	12	10.0409	0.288655	b
Drought	24	2.62	0.63	b
